# Supplementary material for: U-shaped association between low-density lipid cholesterol and diabetes mellitus in patients with hypertension
Source: Lipids Health Dis. 2019 Aug 17;18:163. doi: 10.1186/s12944-019-1105-5 (PMC6698332; doi:10.1186/s12944-019-1105-5)
Supplement: Supplementary file 1 — Table S1.Logistic OR (95% CIs) for diabetes mellitus and continuous measures of LDL-C with multiple imputation data, n = 10,322 (XLSX 9 kb) [file 12944_2019_1105_MOESM1_ESM.xlsx]

## Sheet: Sheet1
Table S1.Logistic OR (95% CIs) for diabetes mellitus and continuous measures of LDL-C with multiple imputation data,n=10322
	model1		model2		model3
Overall(per 1 mmol/L increase)	0.887(0.844,0.933)**		0.899(0.855,0.946)**		0.955(0.904,1.009)
Per 1 mmol/L decrease in first group(LDL-C<3.4mmol/L)	1.361(1.206,1.535)**		1.379(1.222,1.557)**		1.242(1.085,1.423)**
Per 1 mmol/L increase in second group(3.4≤LDL-C<4.1 mmol/L)	0.548(0.340,0.883)*		0.581(0.359,0.939)*		0.609(0.369,1.004)
Per 1 mmol/L increase in third group(LDL-C≥4.1mmol/L)	1.298(1.103,1.528)**		1.322(1.121,1.559)**		1.330(1.119,1.582)**
model1,unadjusted
model2,adjusted for age, sex
model3,adjusted for age,sex,age, sex, smoking, alcohol consumption, history of CAD, stroke, consumption of β-blockers, calcium channel blockers, ACEI/ARB, statin, BMI, SBP, DBP, TG, HDL-C and eGFR
*p<0.05, **p<0.01,OR, odd ratio CI,confidence intervals
